# Supplementary material for: Sustained Decrease in Oxygen Saturation in Human Fibular Fractures Monitored with Laser-Doppler and White-Light Spectroscopy: A Longitudinal Observational Pilot Study
Source: J Funct Biomater. 2026 Jun 22;17(6):306. doi: 10.3390/jfb17060306 (PMC13301115; doi:10.3390/jfb17060306)
Supplement: Supplementary file 1 [file jfb-17-00306-s001.zip]

Archive with 1 entries (1 files):
- jfb-4307920-supplementary.pdf
